# Supplementary material for: Palladium(ii) complexes bearing mesoionic carbene ligands: catalytic application in domino Sonogashira coupling/cyclization reactions for one-pot synthesis of benzofuran and indole derivatives
Source: RSC Adv. 2024 Aug 27;14(37):27141–52. doi: 10.1039/d4ra03485f (PMC11348387; doi:10.1039/d4ra03485f)
Supplement: RA-014-D4RA03485F-s002 [file RA-014-D4RA03485F-s002.cif]

# Supplementary Information (SI) for RSC Advances.
# This journal is © The Royal Society of Chemistry 2024

####################################################################### 
# 
# This file contains crystal structure data downloaded from the 
# Cambridge Structural Database (CSD) hosted by the Cambridge 
# Crystallographic Data Centre (CCDC).
# 
# Full information about CCDC data access policies and citation 
# guidelines are available at http://www.ccdc.cam.ac.uk/access/V1 
# 
# Audit and citation data items may have been added by the CCDC. 
# Please retain this information to preserve the provenance of 
# this file and to allow appropriate attribution of the data. 
# 
#######################################################################

data_shelx
_database_code_depnum_ccdc_archive 'CCDC 2336820'
loop_
_audit_author_name
_audit_author_address
'Ramalingam Thirumoorthi'
;Central University of Rajasthan
India
;
_audit_update_record             
;
2024-03-01 deposited with the CCDC.	2024-08-08 downloaded from the CCDC.
;

_audit_creation_method           SHELXL-2016/4
_shelx_SHELXL_version_number     2016/4
_chemical_name_systematic        ?
_chemical_name_common            ?
_chemical_melting_point          ?
_chemical_formula_moiety         'C24 H26 I2 N4 Pd'
_chemical_formula_sum            'C24 H26 I2 N4 Pd'
_chemical_formula_weight         730.69

loop_
_atom_type_symbol
_atom_type_description
_atom_type_scat_dispersion_real
_atom_type_scat_dispersion_imag
_atom_type_scat_source
C C 0.0033 0.0016 'International Tables Vol C Tables 4.2.6.8 and 6.1.1.4'
H H 0.0000 0.0000 'International Tables Vol C Tables 4.2.6.8 and 6.1.1.4'
N N 0.0061 0.0033 'International Tables Vol C Tables 4.2.6.8 and 6.1.1.4'
Pd Pd -0.9988 1.0072 'International Tables Vol C Tables 4.2.6.8 and 6.1.1.4'
I I -0.4742 1.8119 'International Tables Vol C Tables 4.2.6.8 and 6.1.1.4'

_space_group_crystal_system      monoclinic
_space_group_IT_number           14
_space_group_name_H-M_alt        'P 21/n'
_space_group_name_Hall           '-P 2yn'

_shelx_space_group_comment       
;
The symmetry employed for this shelxl refinement is uniquely defined
by the following loop, which should always be used as a source of
symmetry information in preference to the above space-group names.
They are only intended as comments.
;

loop_
_space_group_symop_operation_xyz
'x, y, z'
'-x+1/2, y+1/2, -z+1/2'
'-x, -y, -z'
'x-1/2, -y-1/2, z-1/2'

_cell_length_a                   9.5780(3)
_cell_length_b                   16.2412(6)
_cell_length_c                   33.3733(12)
_cell_angle_alpha                90
_cell_angle_beta                 96.3530(10)
_cell_angle_gamma                90
_cell_volume                     5159.6(3)
_cell_formula_units_Z            8
_cell_measurement_temperature    145(2)
_cell_measurement_reflns_used    27391
_cell_measurement_theta_min      2.29
_cell_measurement_theta_max      25.70

_exptl_crystal_description       Needle
_exptl_crystal_colour            Orange
_exptl_crystal_density_meas      ?
_exptl_crystal_density_method    ?
_exptl_crystal_density_diffrn    1.881
_exptl_crystal_F_000             2800
_exptl_transmission_factor_min   ?
_exptl_transmission_factor_max   ?
_exptl_crystal_size_max          0.200
_exptl_crystal_size_mid          0.170
_exptl_crystal_size_min          0.140
_exptl_absorpt_coefficient_mu    3.131
_shelx_estimated_absorpt_T_min   0.573
_shelx_estimated_absorpt_T_max   0.668
_exptl_absorpt_correction_type   Empirical
_exptl_absorpt_correction_T_min  0.573
_exptl_absorpt_correction_T_max  0.668
_exptl_absorpt_process_details   SADABS
_exptl_absorpt_special_details   ?
_diffrn_ambient_temperature      145(2)
_diffrn_radiation_wavelength     0.71073
_diffrn_radiation_type           MoK\a
_diffrn_source                   ?
_diffrn_measurement_device_type  'Bruker APEX-II CCD'
_diffrn_measurement_method       '\f and \w scans'
_diffrn_detector_area_resol_mean ?
_diffrn_reflns_number            52632
_diffrn_reflns_av_unetI/netI     0.0365
_diffrn_reflns_av_R_equivalents  0.0509
_diffrn_reflns_limit_h_min       -11
_diffrn_reflns_limit_h_max       10
_diffrn_reflns_limit_k_min       -19
_diffrn_reflns_limit_k_max       19
_diffrn_reflns_limit_l_min       -40
_diffrn_reflns_limit_l_max       40
_diffrn_reflns_theta_min         2.228
_diffrn_reflns_theta_max         25.724
_diffrn_reflns_theta_full        25.242
_diffrn_measured_fraction_theta_max 0.996
_diffrn_measured_fraction_theta_full 0.998
_diffrn_reflns_Laue_measured_fraction_max 0.996
_diffrn_reflns_Laue_measured_fraction_full 0.998
_diffrn_reflns_point_group_measured_fraction_max 0.996
_diffrn_reflns_point_group_measured_fraction_full 0.998
_reflns_number_total             9808
_reflns_number_gt                8797
_reflns_threshold_expression     'I > 2\s(I)'
_reflns_Friedel_coverage         0.000
_reflns_Friedel_fraction_max     .
_reflns_Friedel_fraction_full    .

_reflns_special_details          
;
 Reflections were merged by SHELXL according to the crystal
 class for the calculation of statistics and refinement.
 
 _reflns_Friedel_fraction is defined as the number of unique
 Friedel pairs measured divided by the number that would be
 possible theoretically, ignoring centric projections and
 systematic absences.
;

_computing_data_collection       ?
_computing_cell_refinement       'SAINT V8.38A (?, 2016)'
_computing_data_reduction        'SAINT V8.38A (?, 2016)'
_computing_structure_solution    'SHELXT 2014/5 (Sheldrick, 2014)'
_computing_structure_refinement  'SHELXL-2016/4 (Sheldrick, 2016)'
_computing_molecular_graphics    ?
_computing_publication_material  ?
_refine_special_details          ?
_refine_ls_structure_factor_coef Fsqd
_refine_ls_matrix_type           full
_refine_ls_weighting_scheme      calc
_refine_ls_weighting_details     
'w=1/[\s^2^(Fo^2^)+32.2824P] where P=(Fo^2^+2Fc^2^)/3'
_atom_sites_solution_primary     ?
_atom_sites_solution_secondary   ?
_atom_sites_solution_hydrogens   geom
_refine_ls_hydrogen_treatment    constr
_refine_ls_extinction_method     none
_refine_ls_extinction_coef       .
_refine_ls_number_reflns         9808
_refine_ls_number_parameters     567
_refine_ls_number_restraints     0
_refine_ls_R_factor_all          0.0498
_refine_ls_R_factor_gt           0.0430
_refine_ls_wR_factor_ref         0.0906
_refine_ls_wR_factor_gt          0.0883
_refine_ls_goodness_of_fit_ref   1.206
_refine_ls_restrained_S_all      1.206
_refine_ls_shift/su_max          0.002
_refine_ls_shift/su_mean         0.000

loop_
_atom_site_label
_atom_site_type_symbol
_atom_site_fract_x
_atom_site_fract_y
_atom_site_fract_z
_atom_site_U_iso_or_equiv
_atom_site_adp_type
_atom_site_occupancy
_atom_site_site_symmetry_order
_atom_site_calc_flag
_atom_site_refinement_flags_posn
_atom_site_refinement_flags_adp
_atom_site_refinement_flags_occupancy
_atom_site_disorder_assembly
_atom_site_disorder_group
C1 C 0.1445(6) 0.5113(4) 0.63104(17) 0.0228(12) Uani 1 1 d . . . . .
C2 C 0.0584(6) 0.5792(4) 0.62379(17) 0.0240(12) Uani 1 1 d . . . . .
C3 C 0.0722(6) 0.6479(4) 0.59600(18) 0.0240(13) Uani 1 1 d . . . . .
C4 C 0.0628(6) 0.6324(4) 0.55449(19) 0.0289(14) Uani 1 1 d . . . . .
H4 H 0.042708 0.578474 0.544439 0.035 Uiso 1 1 calc R U . . .
C5 C 0.0831(7) 0.6962(4) 0.5282(2) 0.0310(14) Uani 1 1 d . . . . .
H5 H 0.079135 0.685416 0.500118 0.037 Uiso 1 1 calc R U . . .
C6 C 0.1090(6) 0.7754(4) 0.54228(19) 0.0298(14) Uani 1 1 d . . . . .
H6 H 0.119921 0.819057 0.523926 0.036 Uiso 1 1 calc R U . . .
C7 C 0.1188(6) 0.7908(4) 0.5834(2) 0.0331(15) Uani 1 1 d . . . . .
H7 H 0.138019 0.844903 0.593332 0.040 Uiso 1 1 calc R U . . .
C8 C 0.1007(6) 0.7275(4) 0.60983(18) 0.0279(13) Uani 1 1 d . . . . .
H8 H 0.107809 0.738488 0.637941 0.033 Uiso 1 1 calc R U . . .
C9 C -0.1667(7) 0.6257(5) 0.6518(2) 0.0449(19) Uani 1 1 d . . . . .
H9A H -0.251095 0.592191 0.654982 0.054 Uiso 1 1 calc R U . . .
H9B H -0.186323 0.658679 0.626831 0.054 Uiso 1 1 calc R U . . .
C10 C -0.1387(10) 0.6828(6) 0.6873(3) 0.070(3) Uani 1 1 d . . . . .
H10A H -0.063124 0.721027 0.682553 0.105 Uiso 1 1 calc R U . . .
H10B H -0.110663 0.650535 0.711682 0.105 Uiso 1 1 calc R U . . .
H10C H -0.224152 0.713946 0.690778 0.105 Uiso 1 1 calc R U . . .
C11 C 0.1205(6) 0.3887(4) 0.67753(17) 0.0243(13) Uani 1 1 d . . . . .
C12 C 0.2267(6) 0.3871(4) 0.70977(19) 0.0309(14) Uani 1 1 d . . . . .
C13 C 0.2680(7) 0.3108(4) 0.7251(2) 0.0372(16) Uani 1 1 d . . . . .
H13 H 0.343170 0.307649 0.746140 0.045 Uiso 1 1 calc R U . . .
C14 C 0.2025(7) 0.2378(4) 0.7106(2) 0.0354(16) Uani 1 1 d . . . . .
C15 C 0.0936(7) 0.2434(4) 0.6803(2) 0.0354(15) Uani 1 1 d . . . . .
H15 H 0.048059 0.194256 0.670495 0.042 Uiso 1 1 calc R U . . .
C16 C 0.0470(6) 0.3190(4) 0.66330(19) 0.0296(14) Uani 1 1 d . . . . .
C17 C 0.2871(8) 0.4650(5) 0.7283(2) 0.0478(19) Uani 1 1 d . . . . .
H17A H 0.313309 0.501679 0.706993 0.072 Uiso 1 1 calc R U . . .
H17B H 0.370473 0.452224 0.746945 0.072 Uiso 1 1 calc R U . . .
H17C H 0.216898 0.492271 0.742948 0.072 Uiso 1 1 calc R U . . .
C18 C 0.2496(9) 0.1562(5) 0.7287(3) 0.055(2) Uani 1 1 d . . . . .
H18A H 0.349122 0.147732 0.725629 0.083 Uiso 1 1 calc R U . . .
H18B H 0.193850 0.111938 0.714822 0.083 Uiso 1 1 calc R U . . .
H18C H 0.236350 0.155652 0.757402 0.083 Uiso 1 1 calc R U . . .
C19 C -0.0767(7) 0.3226(4) 0.6316(2) 0.0382(16) Uani 1 1 d . . . . .
H19A H -0.044847 0.337952 0.605721 0.057 Uiso 1 1 calc R U . . .
H19B H -0.143812 0.363737 0.639255 0.057 Uiso 1 1 calc R U . . .
H19C H -0.122289 0.268553 0.629163 0.057 Uiso 1 1 calc R U . . .
C20 C 0.5576(7) 0.3980(4) 0.5733(2) 0.0345(15) Uani 1 1 d . . . . .
H20 H 0.515651 0.352050 0.584846 0.041 Uiso 1 1 calc R U . . .
C21 C 0.6722(7) 0.3847(5) 0.5527(2) 0.0424(17) Uani 1 1 d . . . . .
H21 H 0.708573 0.330787 0.550029 0.051 Uiso 1 1 calc R U . . .
C22 C 0.7336(8) 0.4525(5) 0.5357(3) 0.054(2) Uani 1 1 d . . . . .
H22 H 0.812972 0.445767 0.521271 0.064 Uiso 1 1 calc R U . . .
C23 C 0.6766(8) 0.5290(5) 0.5404(3) 0.055(2) Uani 1 1 d . . . . .
H23 H 0.716426 0.576146 0.529231 0.066 Uiso 1 1 calc R U . . .
C24 C 0.5613(8) 0.5370(4) 0.5614(2) 0.0430(18) Uani 1 1 d . . . . .
H24 H 0.522263 0.590184 0.564336 0.052 Uiso 1 1 calc R U . . .
C25 C 0.6814(6) 0.0158(4) 0.63329(17) 0.0239(12) Uani 1 1 d . . . . .
C26 C 0.6060(6) -0.0576(4) 0.62833(18) 0.0247(13) Uani 1 1 d . . . . .
C27 C 0.6106(6) -0.1237(4) 0.59813(18) 0.0246(12) Uani 1 1 d . . . . .
C28 C 0.7338(7) -0.1645(4) 0.5926(2) 0.0334(15) Uani 1 1 d . . . . .
H28 H 0.817703 -0.151611 0.609413 0.040 Uiso 1 1 calc R U . . .
C29 C 0.7362(6) -0.2242(4) 0.5628(2) 0.0342(15) Uani 1 1 d . . . . .
H29 H 0.821818 -0.251131 0.559067 0.041 Uiso 1 1 calc R U . . .
C30 C 0.6152(7) -0.2442(4) 0.5388(2) 0.0313(14) Uani 1 1 d . . . . .
H30 H 0.617009 -0.284654 0.518251 0.038 Uiso 1 1 calc R U . . .
C31 C 0.4909(7) -0.2052(4) 0.5446(2) 0.0357(15) Uani 1 1 d . . . . .
H31 H 0.406382 -0.220346 0.528660 0.043 Uiso 1 1 calc R U . . .
C32 C 0.4884(7) -0.1443(4) 0.57333(19) 0.0337(15) Uani 1 1 d . . . . .
H32 H 0.403161 -0.116277 0.576282 0.040 Uiso 1 1 calc R U . . .
C33 C 0.4159(7) -0.1215(4) 0.6668(2) 0.0372(16) Uani 1 1 d . . . . .
H33A H 0.395354 -0.160302 0.644008 0.045 Uiso 1 1 calc R U . . .
H33B H 0.325792 -0.097646 0.673142 0.045 Uiso 1 1 calc R U . . .
C34 C 0.4840(9) -0.1669(5) 0.7028(2) 0.055(2) Uani 1 1 d . . . . .
H34A H 0.499722 -0.129128 0.725701 0.083 Uiso 1 1 calc R U . . .
H34B H 0.574233 -0.189435 0.696660 0.083 Uiso 1 1 calc R U . . .
H34C H 0.422738 -0.212034 0.709492 0.083 Uiso 1 1 calc R U . . .
C35 C 0.6319(7) 0.1413(4) 0.67588(18) 0.0278(14) Uani 1 1 d . . . . .
C36 C 0.5318(7) 0.1974(4) 0.65880(19) 0.0336(15) Uani 1 1 d . . . . .
C37 C 0.5457(8) 0.2787(4) 0.6714(2) 0.0409(18) Uani 1 1 d . . . . .
H37 H 0.479617 0.318335 0.660238 0.049 Uiso 1 1 calc R U . . .
C38 C 0.6555(8) 0.3037(4) 0.7005(2) 0.0399(17) Uani 1 1 d . . . . .
C39 C 0.7477(8) 0.2445(4) 0.7170(2) 0.0393(17) Uani 1 1 d . . . . .
H39 H 0.821716 0.260759 0.736761 0.047 Uiso 1 1 calc R U . . .
C40 C 0.7370(7) 0.1622(4) 0.70600(18) 0.0302(14) Uani 1 1 d . . . . .
C41 C 0.4087(8) 0.1726(5) 0.6288(2) 0.0452(19) Uani 1 1 d . . . . .
H41A H 0.335205 0.147908 0.643124 0.068 Uiso 1 1 calc R U . . .
H41B H 0.440080 0.132412 0.609743 0.068 Uiso 1 1 calc R U . . .
H41C H 0.371132 0.221310 0.613959 0.068 Uiso 1 1 calc R U . . .
C42 C 0.6689(9) 0.3936(5) 0.7134(3) 0.059(2) Uani 1 1 d . . . . .
H42A H 0.604840 0.427245 0.695209 0.088 Uiso 1 1 calc R U . . .
H42B H 0.765742 0.412116 0.712106 0.088 Uiso 1 1 calc R U . . .
H42C H 0.644908 0.399240 0.741014 0.088 Uiso 1 1 calc R U . . .
C43 C 0.8338(7) 0.0993(5) 0.7276(2) 0.0424(17) Uani 1 1 d . . . . .
H43A H 0.888950 0.125283 0.750728 0.064 Uiso 1 1 calc R U . . .
H43B H 0.897305 0.077537 0.709114 0.064 Uiso 1 1 calc R U . . .
H43C H 0.778055 0.054163 0.737156 0.064 Uiso 1 1 calc R U . . .
C44 C 1.0735(7) 0.1417(4) 0.5658(2) 0.0369(16) Uani 1 1 d . . . . .
H44 H 1.040090 0.188836 0.578604 0.044 Uiso 1 1 calc R U . . .
C45 C 1.1832(7) 0.1514(5) 0.5422(2) 0.0453(19) Uani 1 1 d . . . . .
H45 H 1.222049 0.204292 0.538506 0.054 Uiso 1 1 calc R U . . .
C46 C 1.2341(7) 0.0840(5) 0.5244(2) 0.0405(17) Uani 1 1 d . . . . .
H46 H 1.310867 0.088842 0.508789 0.049 Uiso 1 1 calc R U . . .
C47 C 1.1720(7) 0.0084(4) 0.5294(2) 0.0410(17) Uani 1 1 d . . . . .
H47 H 1.204218 -0.039450 0.516861 0.049 Uiso 1 1 calc R U . . .
C48 C 1.0628(7) 0.0038(4) 0.5528(2) 0.0362(16) Uani 1 1 d . . . . .
H48 H 1.020301 -0.048194 0.556146 0.043 Uiso 1 1 calc R U . . .
N1 N 0.5027(5) 0.4723(3) 0.57780(15) 0.0280(11) Uani 1 1 d . . . . .
N2 N -0.0466(5) 0.5703(3) 0.64763(16) 0.0287(12) Uani 1 1 d . . . . .
N3 N -0.0352(5) 0.5029(3) 0.66995(16) 0.0299(12) Uani 1 1 d . . . . .
N4 N 0.0798(5) 0.4673(3) 0.65915(15) 0.0255(11) Uani 1 1 d . . . . .
N5 N 1.0135(5) 0.0699(3) 0.57122(15) 0.0274(11) Uani 1 1 d . . . . .
N6 N 0.5083(5) -0.0550(3) 0.65492(16) 0.0287(12) Uani 1 1 d . . . . .
N7 N 0.5122(5) 0.0139(3) 0.67595(16) 0.0327(12) Uani 1 1 d . . . . .
N8 N 0.6161(5) 0.0565(3) 0.66244(14) 0.0251(11) Uani 1 1 d . . . . .
PD1 Pd 0.31949(4) 0.48958(3) 0.60693(2) 0.02213(11) Uani 1 1 d . . . . .
PD2 Pd 0.84447(4) 0.04855(3) 0.60528(2) 0.02201(10) Uani 1 1 d . . . . .
I1 I 0.43606(4) 0.60910(3) 0.65160(2) 0.03534(11) Uani 1 1 d . . . . .
I2 I 0.18298(5) 0.38632(3) 0.55770(2) 0.03514(11) Uani 1 1 d . . . . .
I3 I 0.67713(5) 0.13064(3) 0.55411(2) 0.03689(12) Uani 1 1 d . . . . .
I4 I 1.01571(4) -0.03416(3) 0.65757(2) 0.03440(11) Uani 1 1 d . . . . .

loop_
_atom_site_aniso_label
_atom_site_aniso_U_11
_atom_site_aniso_U_22
_atom_site_aniso_U_33
_atom_site_aniso_U_23
_atom_site_aniso_U_13
_atom_site_aniso_U_12
C1 0.022(3) 0.025(3) 0.023(3) -0.005(2) 0.008(2) -0.002(2)
C2 0.019(3) 0.026(3) 0.027(3) -0.004(3) 0.006(2) -0.002(2)
C3 0.014(3) 0.030(3) 0.030(3) 0.001(3) 0.008(2) 0.004(2)
C4 0.027(3) 0.026(3) 0.035(3) -0.004(3) 0.005(3) 0.003(3)
C5 0.035(4) 0.026(3) 0.032(3) 0.002(3) 0.004(3) 0.001(3)
C6 0.020(3) 0.033(4) 0.038(4) 0.007(3) 0.008(3) 0.003(3)
C7 0.027(3) 0.027(3) 0.044(4) -0.009(3) 0.002(3) 0.000(3)
C8 0.028(3) 0.030(3) 0.026(3) -0.006(3) 0.003(2) 0.001(3)
C9 0.030(4) 0.045(4) 0.064(5) 0.013(4) 0.026(3) 0.016(3)
C10 0.074(6) 0.055(6) 0.092(7) -0.005(5) 0.052(6) 0.018(5)
C11 0.023(3) 0.029(3) 0.023(3) 0.004(3) 0.012(2) 0.000(2)
C12 0.029(3) 0.034(4) 0.031(3) 0.000(3) 0.007(3) -0.004(3)
C13 0.034(4) 0.045(4) 0.034(4) 0.010(3) 0.009(3) 0.001(3)
C14 0.046(4) 0.021(3) 0.043(4) 0.007(3) 0.024(3) 0.006(3)
C15 0.044(4) 0.027(4) 0.037(4) -0.002(3) 0.017(3) -0.005(3)
C16 0.031(3) 0.029(3) 0.031(3) -0.002(3) 0.013(3) -0.007(3)
C17 0.060(5) 0.038(4) 0.041(4) 0.002(3) -0.013(4) -0.015(4)
C18 0.074(6) 0.032(4) 0.063(5) 0.016(4) 0.022(4) 0.013(4)
C19 0.031(4) 0.045(4) 0.040(4) -0.002(3) 0.009(3) -0.014(3)
C20 0.033(4) 0.031(4) 0.043(4) 0.003(3) 0.015(3) 0.000(3)
C21 0.039(4) 0.035(4) 0.056(5) 0.003(3) 0.022(3) 0.012(3)
C22 0.054(5) 0.044(5) 0.073(6) -0.005(4) 0.048(4) 0.003(4)
C23 0.062(5) 0.032(4) 0.082(6) 0.003(4) 0.056(5) -0.001(4)
C24 0.054(5) 0.025(4) 0.055(5) 0.003(3) 0.031(4) 0.006(3)
C25 0.022(3) 0.026(3) 0.025(3) 0.002(2) 0.004(2) 0.007(2)
C26 0.021(3) 0.028(3) 0.026(3) 0.007(3) 0.005(2) 0.004(2)
C27 0.022(3) 0.024(3) 0.029(3) 0.006(3) 0.005(2) 0.001(2)
C28 0.026(3) 0.030(4) 0.042(4) -0.004(3) -0.005(3) 0.003(3)
C29 0.020(3) 0.034(4) 0.050(4) 0.000(3) 0.008(3) 0.005(3)
C30 0.034(4) 0.025(3) 0.036(4) -0.001(3) 0.006(3) -0.005(3)
C31 0.031(4) 0.039(4) 0.035(4) 0.002(3) -0.006(3) 0.000(3)
C32 0.026(3) 0.041(4) 0.034(4) 0.001(3) 0.001(3) 0.009(3)
C33 0.026(3) 0.041(4) 0.046(4) 0.003(3) 0.014(3) -0.008(3)
C34 0.061(5) 0.049(5) 0.059(5) 0.017(4) 0.020(4) -0.002(4)
C35 0.036(3) 0.023(3) 0.028(3) 0.002(3) 0.016(3) 0.004(3)
C36 0.034(4) 0.042(4) 0.027(3) 0.004(3) 0.014(3) 0.009(3)
C37 0.048(4) 0.038(4) 0.042(4) 0.012(3) 0.025(3) 0.020(3)
C38 0.054(5) 0.027(4) 0.043(4) 0.001(3) 0.028(4) 0.001(3)
C39 0.050(4) 0.036(4) 0.035(4) -0.004(3) 0.019(3) -0.007(3)
C40 0.036(4) 0.032(4) 0.025(3) -0.002(3) 0.014(3) -0.003(3)
C41 0.044(4) 0.056(5) 0.036(4) 0.007(3) 0.009(3) 0.026(4)
C42 0.073(6) 0.029(4) 0.079(6) -0.005(4) 0.032(5) 0.005(4)
C43 0.044(4) 0.047(5) 0.035(4) -0.003(3) 0.000(3) 0.013(3)
C44 0.041(4) 0.023(3) 0.048(4) -0.006(3) 0.014(3) -0.005(3)
C45 0.038(4) 0.040(4) 0.062(5) -0.003(4) 0.026(4) -0.012(3)
C46 0.033(4) 0.044(4) 0.047(4) 0.003(3) 0.014(3) -0.004(3)
C47 0.047(4) 0.026(4) 0.053(4) -0.003(3) 0.022(3) 0.012(3)
C48 0.038(4) 0.023(3) 0.051(4) -0.002(3) 0.016(3) -0.003(3)
N1 0.028(3) 0.022(3) 0.036(3) 0.003(2) 0.014(2) 0.005(2)
N2 0.023(3) 0.031(3) 0.035(3) 0.003(2) 0.013(2) 0.006(2)
N3 0.024(3) 0.034(3) 0.035(3) 0.004(2) 0.019(2) 0.003(2)
N4 0.027(3) 0.023(3) 0.028(3) 0.002(2) 0.008(2) -0.003(2)
N5 0.027(3) 0.026(3) 0.030(3) 0.000(2) 0.006(2) 0.005(2)
N6 0.025(3) 0.027(3) 0.034(3) 0.004(2) 0.004(2) 0.001(2)
N7 0.031(3) 0.037(3) 0.032(3) 0.007(3) 0.013(2) 0.003(2)
N8 0.024(3) 0.028(3) 0.024(3) 0.000(2) 0.005(2) 0.001(2)
PD1 0.0203(2) 0.0214(2) 0.0263(2) -0.00045(18) 0.00961(17) 0.00208(17)
PD2 0.0208(2) 0.0210(2) 0.0249(2) -0.00017(18) 0.00587(17) 0.00156(17)
I1 0.0234(2) 0.0416(3) 0.0416(3) -0.0110(2) 0.00615(17) -0.00515(18)
I2 0.0388(2) 0.0307(2) 0.0384(2) -0.01036(19) 0.01516(18) -0.00922(19)
I3 0.0349(2) 0.0413(3) 0.0361(2) 0.0137(2) 0.01120(18) 0.01463(19)
I4 0.0290(2) 0.0437(3) 0.0293(2) -0.00378(19) -0.00211(16) 0.00985(18)

_geom_special_details            
;
 All esds (except the esd in the dihedral angle between two l.s. planes)
 are estimated using the full covariance matrix.  The cell esds are taken
 into account individually in the estimation of esds in distances, angles
 and torsion angles; correlations between esds in cell parameters are only
 used when they are defined by crystal symmetry.  An approximate (isotropic)
 treatment of cell esds is used for estimating esds involving l.s. planes.
;

loop_
_geom_bond_atom_site_label_1
_geom_bond_atom_site_label_2
_geom_bond_distance
_geom_bond_site_symmetry_2
_geom_bond_publ_flag
C1 N4 1.379(7) . ?
C1 C2 1.383(8) . ?
C1 PD1 1.970(5) . ?
C2 N2 1.358(7) . ?
C2 C3 1.466(8) . ?
C3 C8 1.390(9) . ?
C3 C4 1.401(8) . ?
C4 C5 1.386(9) . ?
C4 H4 0.9500 . ?
C5 C6 1.382(9) . ?
C5 H5 0.9500 . ?
C6 C7 1.388(9) . ?
C6 H6 0.9500 . ?
C7 C8 1.377(9) . ?
C7 H7 0.9500 . ?
C8 H8 0.9500 . ?
C9 N2 1.478(8) . ?
C9 C10 1.506(12) . ?
C9 H9A 0.9900 . ?
C9 H9B 0.9900 . ?
C10 H10A 0.9800 . ?
C10 H10B 0.9800 . ?
C10 H10C 0.9800 . ?
C11 C16 1.389(9) . ?
C11 C12 1.397(8) . ?
C11 N4 1.452(8) . ?
C12 C13 1.382(9) . ?
C12 C17 1.495(9) . ?
C13 C14 1.401(10) . ?
C13 H13 0.9500 . ?
C14 C15 1.373(10) . ?
C14 C18 1.505(9) . ?
C15 C16 1.404(9) . ?
C15 H15 0.9500 . ?
C16 C19 1.499(9) . ?
C17 H17A 0.9800 . ?
C17 H17B 0.9800 . ?
C17 H17C 0.9800 . ?
C18 H18A 0.9800 . ?
C18 H18B 0.9800 . ?
C18 H18C 0.9800 . ?
C19 H19A 0.9800 . ?
C19 H19B 0.9800 . ?
C19 H19C 0.9800 . ?
C20 N1 1.331(8) . ?
C20 C21 1.375(9) . ?
C20 H20 0.9500 . ?
C21 C22 1.397(10) . ?
C21 H21 0.9500 . ?
C22 C23 1.374(10) . ?
C22 H22 0.9500 . ?
C23 C24 1.378(9) . ?
C23 H23 0.9500 . ?
C24 N1 1.338(8) . ?
C24 H24 0.9500 . ?
C25 N8 1.382(7) . ?
C25 C26 1.394(8) . ?
C25 PD2 1.980(6) . ?
C26 N6 1.359(7) . ?
C26 C27 1.477(8) . ?
C27 C28 1.383(8) . ?
C27 C32 1.397(8) . ?
C28 C29 1.391(9) . ?
C28 H28 0.9500 . ?
C29 C30 1.374(9) . ?
C29 H29 0.9500 . ?
C30 C31 1.382(9) . ?
C30 H30 0.9500 . ?
C31 C32 1.379(9) . ?
C31 H31 0.9500 . ?
C32 H32 0.9500 . ?
C33 N6 1.478(8) . ?
C33 C34 1.497(10) . ?
C33 H33A 0.9900 . ?
C33 H33B 0.9900 . ?
C34 H34A 0.9800 . ?
C34 H34B 0.9800 . ?
C34 H34C 0.9800 . ?
C35 C40 1.384(9) . ?
C35 C36 1.398(9) . ?
C35 N8 1.451(8) . ?
C36 C37 1.387(10) . ?
C36 C41 1.516(10) . ?
C37 C38 1.410(11) . ?
C37 H37 0.9500 . ?
C38 C39 1.378(10) . ?
C38 C42 1.523(10) . ?
C39 C40 1.387(9) . ?
C39 H39 0.9500 . ?
C40 C43 1.510(9) . ?
C41 H41A 0.9800 . ?
C41 H41B 0.9800 . ?
C41 H41C 0.9800 . ?
C42 H42A 0.9800 . ?
C42 H42B 0.9800 . ?
C42 H42C 0.9800 . ?
C43 H43A 0.9800 . ?
C43 H43B 0.9800 . ?
C43 H43C 0.9800 . ?
C44 N5 1.321(8) . ?
C44 C45 1.390(9) . ?
C44 H44 0.9500 . ?
C45 C46 1.361(10) . ?
C45 H45 0.9500 . ?
C46 C47 1.382(10) . ?
C46 H46 0.9500 . ?
C47 C48 1.376(9) . ?
C47 H47 0.9500 . ?
C48 N5 1.347(8) . ?
C48 H48 0.9500 . ?
N1 PD1 2.116(5) . ?
N2 N3 1.322(7) . ?
N3 N4 1.328(7) . ?
N5 PD2 2.107(5) . ?
N6 N7 1.319(7) . ?
N7 N8 1.331(7) . ?
PD1 I2 2.5973(6) . ?
PD1 I1 2.6208(6) . ?
PD2 I3 2.5801(6) . ?
PD2 I4 2.6281(6) . ?

loop_
_geom_angle_atom_site_label_1
_geom_angle_atom_site_label_2
_geom_angle_atom_site_label_3
_geom_angle
_geom_angle_site_symmetry_1
_geom_angle_site_symmetry_3
_geom_angle_publ_flag
N4 C1 C2 103.2(5) . . ?
N4 C1 PD1 130.7(4) . . ?
C2 C1 PD1 126.1(4) . . ?
N2 C2 C1 106.1(5) . . ?
N2 C2 C3 125.2(5) . . ?
C1 C2 C3 128.7(5) . . ?
C8 C3 C4 119.0(6) . . ?
C8 C3 C2 121.7(5) . . ?
C4 C3 C2 119.2(5) . . ?
C5 C4 C3 119.6(6) . . ?
C5 C4 H4 120.2 . . ?
C3 C4 H4 120.2 . . ?
C6 C5 C4 120.9(6) . . ?
C6 C5 H5 119.6 . . ?
C4 C5 H5 119.6 . . ?
C5 C6 C7 119.6(6) . . ?
C5 C6 H6 120.2 . . ?
C7 C6 H6 120.2 . . ?
C8 C7 C6 120.0(6) . . ?
C8 C7 H7 120.0 . . ?
C6 C7 H7 120.0 . . ?
C7 C8 C3 121.0(6) . . ?
C7 C8 H8 119.5 . . ?
C3 C8 H8 119.5 . . ?
N2 C9 C10 112.1(6) . . ?
N2 C9 H9A 109.2 . . ?
C10 C9 H9A 109.2 . . ?
N2 C9 H9B 109.2 . . ?
C10 C9 H9B 109.2 . . ?
H9A C9 H9B 107.9 . . ?
C9 C10 H10A 109.5 . . ?
C9 C10 H10B 109.5 . . ?
H10A C10 H10B 109.5 . . ?
C9 C10 H10C 109.5 . . ?
H10A C10 H10C 109.5 . . ?
H10B C10 H10C 109.5 . . ?
C16 C11 C12 123.2(6) . . ?
C16 C11 N4 118.1(5) . . ?
C12 C11 N4 118.7(5) . . ?
C13 C12 C11 117.1(6) . . ?
C13 C12 C17 121.7(6) . . ?
C11 C12 C17 121.2(6) . . ?
C12 C13 C14 122.2(6) . . ?
C12 C13 H13 118.9 . . ?
C14 C13 H13 118.9 . . ?
C15 C14 C13 118.2(6) . . ?
C15 C14 C18 121.5(7) . . ?
C13 C14 C18 120.3(7) . . ?
C14 C15 C16 122.5(6) . . ?
C14 C15 H15 118.8 . . ?
C16 C15 H15 118.8 . . ?
C11 C16 C15 116.6(6) . . ?
C11 C16 C19 122.7(6) . . ?
C15 C16 C19 120.7(6) . . ?
C12 C17 H17A 109.5 . . ?
C12 C17 H17B 109.5 . . ?
H17A C17 H17B 109.5 . . ?
C12 C17 H17C 109.5 . . ?
H17A C17 H17C 109.5 . . ?
H17B C17 H17C 109.5 . . ?
C14 C18 H18A 109.5 . . ?
C14 C18 H18B 109.5 . . ?
H18A C18 H18B 109.5 . . ?
C14 C18 H18C 109.5 . . ?
H18A C18 H18C 109.5 . . ?
H18B C18 H18C 109.5 . . ?
C16 C19 H19A 109.5 . . ?
C16 C19 H19B 109.5 . . ?
H19A C19 H19B 109.5 . . ?
C16 C19 H19C 109.5 . . ?
H19A C19 H19C 109.5 . . ?
H19B C19 H19C 109.5 . . ?
N1 C20 C21 123.2(6) . . ?
N1 C20 H20 118.4 . . ?
C21 C20 H20 118.4 . . ?
C20 C21 C22 118.3(6) . . ?
C20 C21 H21 120.9 . . ?
C22 C21 H21 120.9 . . ?
C23 C22 C21 118.4(6) . . ?
C23 C22 H22 120.8 . . ?
C21 C22 H22 120.8 . . ?
C22 C23 C24 119.7(7) . . ?
C22 C23 H23 120.2 . . ?
C24 C23 H23 120.2 . . ?
N1 C24 C23 122.0(6) . . ?
N1 C24 H24 119.0 . . ?
C23 C24 H24 119.0 . . ?
N8 C25 C26 102.9(5) . . ?
N8 C25 PD2 130.2(4) . . ?
C26 C25 PD2 126.8(4) . . ?
N6 C26 C25 106.3(5) . . ?
N6 C26 C27 122.9(5) . . ?
C25 C26 C27 130.5(5) . . ?
C28 C27 C32 118.5(6) . . ?
C28 C27 C26 121.9(5) . . ?
C32 C27 C26 119.5(5) . . ?
C27 C28 C29 120.6(6) . . ?
C27 C28 H28 119.7 . . ?
C29 C28 H28 119.7 . . ?
C30 C29 C28 120.2(6) . . ?
C30 C29 H29 119.9 . . ?
C28 C29 H29 119.9 . . ?
C29 C30 C31 119.6(6) . . ?
C29 C30 H30 120.2 . . ?
C31 C30 H30 120.2 . . ?
C32 C31 C30 120.5(6) . . ?
C32 C31 H31 119.7 . . ?
C30 C31 H31 119.7 . . ?
C31 C32 C27 120.4(6) . . ?
C31 C32 H32 119.8 . . ?
C27 C32 H32 119.8 . . ?
N6 C33 C34 110.7(6) . . ?
N6 C33 H33A 109.5 . . ?
C34 C33 H33A 109.5 . . ?
N6 C33 H33B 109.5 . . ?
C34 C33 H33B 109.5 . . ?
H33A C33 H33B 108.1 . . ?
C33 C34 H34A 109.5 . . ?
C33 C34 H34B 109.5 . . ?
H34A C34 H34B 109.5 . . ?
C33 C34 H34C 109.5 . . ?
H34A C34 H34C 109.5 . . ?
H34B C34 H34C 109.5 . . ?
C40 C35 C36 123.1(6) . . ?
C40 C35 N8 120.0(5) . . ?
C36 C35 N8 116.7(6) . . ?
C37 C36 C35 117.3(6) . . ?
C37 C36 C41 119.7(6) . . ?
C35 C36 C41 123.0(6) . . ?
C36 C37 C38 121.5(6) . . ?
C36 C37 H37 119.3 . . ?
C38 C37 H37 119.3 . . ?
C39 C38 C37 118.0(6) . . ?
C39 C38 C42 121.7(7) . . ?
C37 C38 C42 120.2(7) . . ?
C38 C39 C40 122.7(7) . . ?
C38 C39 H39 118.6 . . ?
C40 C39 H39 118.6 . . ?
C35 C40 C39 117.1(6) . . ?
C35 C40 C43 122.7(6) . . ?
C39 C40 C43 120.1(6) . . ?
C36 C41 H41A 109.5 . . ?
C36 C41 H41B 109.5 . . ?
H41A C41 H41B 109.5 . . ?
C36 C41 H41C 109.5 . . ?
H41A C41 H41C 109.5 . . ?
H41B C41 H41C 109.5 . . ?
C38 C42 H42A 109.5 . . ?
C38 C42 H42B 109.5 . . ?
H42A C42 H42B 109.5 . . ?
C38 C42 H42C 109.5 . . ?
H42A C42 H42C 109.5 . . ?
H42B C42 H42C 109.5 . . ?
C40 C43 H43A 109.5 . . ?
C40 C43 H43B 109.5 . . ?
H43A C43 H43B 109.5 . . ?
C40 C43 H43C 109.5 . . ?
H43A C43 H43C 109.5 . . ?
H43B C43 H43C 109.5 . . ?
N5 C44 C45 123.0(6) . . ?
N5 C44 H44 118.5 . . ?
C45 C44 H44 118.5 . . ?
C46 C45 C44 119.1(7) . . ?
C46 C45 H45 120.5 . . ?
C44 C45 H45 120.5 . . ?
C45 C46 C47 118.8(6) . . ?
C45 C46 H46 120.6 . . ?
C47 C46 H46 120.6 . . ?
C48 C47 C46 118.7(6) . . ?
C48 C47 H47 120.6 . . ?
C46 C47 H47 120.6 . . ?
N5 C48 C47 122.9(6) . . ?
N5 C48 H48 118.6 . . ?
C47 C48 H48 118.6 . . ?
C20 N1 C24 118.5(5) . . ?
C20 N1 PD1 122.1(4) . . ?
C24 N1 PD1 119.4(4) . . ?
N3 N2 C2 113.5(5) . . ?
N3 N2 C9 117.9(5) . . ?
C2 N2 C9 128.6(5) . . ?
N2 N3 N4 103.1(4) . . ?
N3 N4 C1 114.1(5) . . ?
N3 N4 C11 117.4(5) . . ?
C1 N4 C11 128.5(5) . . ?
C44 N5 C48 117.4(5) . . ?
C44 N5 PD2 126.2(4) . . ?
C48 N5 PD2 116.4(4) . . ?
N7 N6 C26 113.2(5) . . ?
N7 N6 C33 117.4(5) . . ?
C26 N6 C33 128.9(5) . . ?
N6 N7 N8 103.8(5) . . ?
N7 N8 C25 113.8(5) . . ?
N7 N8 C35 116.4(5) . . ?
C25 N8 C35 129.2(5) . . ?
C1 PD1 N1 176.0(2) . . ?
C1 PD1 I2 88.99(17) . . ?
N1 PD1 I2 90.49(14) . . ?
C1 PD1 I1 87.90(17) . . ?
N1 PD1 I1 92.12(14) . . ?
I2 PD1 I1 172.31(2) . . ?
C25 PD2 N5 172.8(2) . . ?
C25 PD2 I3 89.24(16) . . ?
N5 PD2 I3 90.93(14) . . ?
C25 PD2 I4 90.91(16) . . ?
N5 PD2 I4 88.96(14) . . ?
I3 PD2 I4 179.62(3) . . ?

loop_
_geom_torsion_atom_site_label_1
_geom_torsion_atom_site_label_2
_geom_torsion_atom_site_label_3
_geom_torsion_atom_site_label_4
_geom_torsion
_geom_torsion_site_symmetry_1
_geom_torsion_site_symmetry_2
_geom_torsion_site_symmetry_3
_geom_torsion_site_symmetry_4
_geom_torsion_publ_flag
N4 C1 C2 N2 0.2(6) . . . . ?
PD1 C1 C2 N2 -177.9(4) . . . . ?
N4 C1 C2 C3 -179.0(6) . . . . ?
PD1 C1 C2 C3 2.9(9) . . . . ?
N2 C2 C3 C8 67.4(8) . . . . ?
C1 C2 C3 C8 -113.5(7) . . . . ?
N2 C2 C3 C4 -115.6(7) . . . . ?
C1 C2 C3 C4 63.5(8) . . . . ?
C8 C3 C4 C5 0.5(8) . . . . ?
C2 C3 C4 C5 -176.6(5) . . . . ?
C3 C4 C5 C6 -1.6(9) . . . . ?
C4 C5 C6 C7 1.9(9) . . . . ?
C5 C6 C7 C8 -1.0(9) . . . . ?
C6 C7 C8 C3 -0.1(9) . . . . ?
C4 C3 C8 C7 0.4(9) . . . . ?
C2 C3 C8 C7 177.4(5) . . . . ?
C16 C11 C12 C13 6.5(9) . . . . ?
N4 C11 C12 C13 -176.6(5) . . . . ?
C16 C11 C12 C17 -170.1(6) . . . . ?
N4 C11 C12 C17 6.8(9) . . . . ?
C11 C12 C13 C14 -3.1(9) . . . . ?
C17 C12 C13 C14 173.5(7) . . . . ?
C12 C13 C14 C15 -0.2(10) . . . . ?
C12 C13 C14 C18 -179.1(6) . . . . ?
C13 C14 C15 C16 0.5(10) . . . . ?
C18 C14 C15 C16 179.4(6) . . . . ?
C12 C11 C16 C15 -6.2(9) . . . . ?
N4 C11 C16 C15 176.9(5) . . . . ?
C12 C11 C16 C19 173.4(6) . . . . ?
N4 C11 C16 C19 -3.5(8) . . . . ?
C14 C15 C16 C11 2.6(9) . . . . ?
C14 C15 C16 C19 -177.1(6) . . . . ?
N1 C20 C21 C22 0.0(12) . . . . ?
C20 C21 C22 C23 -0.1(13) . . . . ?
C21 C22 C23 C24 -0.1(14) . . . . ?
C22 C23 C24 N1 0.4(14) . . . . ?
N8 C25 C26 N6 -1.6(6) . . . . ?
PD2 C25 C26 N6 177.1(4) . . . . ?
N8 C25 C26 C27 171.3(6) . . . . ?
PD2 C25 C26 C27 -10.0(9) . . . . ?
N6 C26 C27 C28 -131.6(6) . . . . ?
C25 C26 C27 C28 56.5(9) . . . . ?
N6 C26 C27 C32 50.5(8) . . . . ?
C25 C26 C27 C32 -121.3(7) . . . . ?
C32 C27 C28 C29 0.6(9) . . . . ?
C26 C27 C28 C29 -177.3(6) . . . . ?
C27 C28 C29 C30 -1.0(10) . . . . ?
C28 C29 C30 C31 -0.5(10) . . . . ?
C29 C30 C31 C32 2.3(10) . . . . ?
C30 C31 C32 C27 -2.7(10) . . . . ?
C28 C27 C32 C31 1.2(10) . . . . ?
C26 C27 C32 C31 179.1(6) . . . . ?
C40 C35 C36 C37 3.9(9) . . . . ?
N8 C35 C36 C37 179.9(5) . . . . ?
C40 C35 C36 C41 -173.9(6) . . . . ?
N8 C35 C36 C41 2.1(9) . . . . ?
C35 C36 C37 C38 -0.4(9) . . . . ?
C41 C36 C37 C38 177.5(6) . . . . ?
C36 C37 C38 C39 -1.6(10) . . . . ?
C36 C37 C38 C42 179.2(6) . . . . ?
C37 C38 C39 C40 0.4(10) . . . . ?
C42 C38 C39 C40 179.6(6) . . . . ?
C36 C35 C40 C39 -5.1(9) . . . . ?
N8 C35 C40 C39 179.0(5) . . . . ?
C36 C35 C40 C43 172.6(6) . . . . ?
N8 C35 C40 C43 -3.3(9) . . . . ?
C38 C39 C40 C35 2.8(10) . . . . ?
C38 C39 C40 C43 -174.9(6) . . . . ?
N5 C44 C45 C46 -1.5(12) . . . . ?
C44 C45 C46 C47 2.0(12) . . . . ?
C45 C46 C47 C48 -1.2(11) . . . . ?
C46 C47 C48 N5 -0.1(11) . . . . ?
C21 C20 N1 C24 0.2(11) . . . . ?
C21 C20 N1 PD1 176.5(6) . . . . ?
C23 C24 N1 C20 -0.5(11) . . . . ?
C23 C24 N1 PD1 -176.9(7) . . . . ?
C1 C2 N2 N3 0.7(7) . . . . ?
C3 C2 N2 N3 179.9(6) . . . . ?
C1 C2 N2 C9 179.7(6) . . . . ?
C3 C2 N2 C9 -1.0(10) . . . . ?
C10 C9 N2 N3 82.5(8) . . . . ?
C10 C9 N2 C2 -96.5(8) . . . . ?
C2 N2 N3 N4 -1.2(7) . . . . ?
C9 N2 N3 N4 179.6(6) . . . . ?
N2 N3 N4 C1 1.4(7) . . . . ?
N2 N3 N4 C11 -178.0(5) . . . . ?
C2 C1 N4 N3 -1.0(7) . . . . ?
PD1 C1 N4 N3 177.0(4) . . . . ?
C2 C1 N4 C11 178.3(5) . . . . ?
PD1 C1 N4 C11 -3.7(9) . . . . ?
C16 C11 N4 N3 77.2(7) . . . . ?
C12 C11 N4 N3 -99.9(6) . . . . ?
C16 C11 N4 C1 -102.1(7) . . . . ?
C12 C11 N4 C1 80.8(8) . . . . ?
C45 C44 N5 C48 0.1(10) . . . . ?
C45 C44 N5 PD2 -178.7(6) . . . . ?
C47 C48 N5 C44 0.7(10) . . . . ?
C47 C48 N5 PD2 179.6(6) . . . . ?
C25 C26 N6 N7 1.2(7) . . . . ?
C27 C26 N6 N7 -172.3(5) . . . . ?
C25 C26 N6 C33 -169.5(6) . . . . ?
C27 C26 N6 C33 16.9(9) . . . . ?
C34 C33 N6 N7 -79.2(7) . . . . ?
C34 C33 N6 C26 91.2(8) . . . . ?
C26 N6 N7 N8 -0.3(6) . . . . ?
C33 N6 N7 N8 171.7(5) . . . . ?
N6 N7 N8 C25 -0.9(6) . . . . ?
N6 N7 N8 C35 171.0(5) . . . . ?
C26 C25 N8 N7 1.6(6) . . . . ?
PD2 C25 N8 N7 -177.1(4) . . . . ?
C26 C25 N8 C35 -169.1(6) . . . . ?
PD2 C25 N8 C35 12.3(9) . . . . ?
C40 C35 N8 N7 102.7(6) . . . . ?
C36 C35 N8 N7 -73.5(7) . . . . ?
C40 C35 N8 C25 -86.9(8) . . . . ?
C36 C35 N8 C25 97.0(7) . . . . ?

_refine_diff_density_max         1.571
_refine_diff_density_min         -0.866
_refine_diff_density_rms         0.127

_shelx_res_file                  
;
TITL mo_opj261121_0m_a.res in P2(1)/n
 shelx.res created by SHELXL-2016/4 at 00:22:24 on 29-Apr-2023
CELL  0.71073   9.5780  16.2412  33.3733   90.000   96.353   90.000
ZERR     8.00   0.0003   0.0006   0.0012    0.000    0.001    0.000
LATT   1
SYMM  1/2 - X, 1/2 + Y, 1/2 - Z
SFAC  C    H    N    PD   I
UNIT  192  208  32   8    16
MERG   2
FMAP   2   53   53
PLAN    1
SIZE     0.140   0.170   0.200
ACTA
BOND   $H
CONF
LIST   4
L.S.   4
TEMP  -128.16
WGHT    0.000000   32.282402
FVAR       0.14661
C1    1    0.144497    0.511268    0.631039    11.00000    0.02189    0.02491 =
         0.02269   -0.00484    0.00801   -0.00157
C2    1    0.058445    0.579229    0.623790    11.00000    0.01940    0.02643 =
         0.02688   -0.00352    0.00632   -0.00163
C3    1    0.072185    0.647907    0.596002    11.00000    0.01358    0.02976 =
         0.02993    0.00125    0.00781    0.00423
C4    1    0.062820    0.632403    0.554492    11.00000    0.02656    0.02571 =
         0.03477   -0.00424    0.00484    0.00264
AFIX  43
H4    2    0.042708    0.578474    0.544439    11.00000   -1.20000
AFIX   0
C5    1    0.083079    0.696227    0.528196    11.00000    0.03471    0.02613 =
         0.03217    0.00180    0.00367    0.00086
AFIX  43
H5    2    0.079135    0.685416    0.500118    11.00000   -1.20000
AFIX   0
C6    1    0.108953    0.775429    0.542279    11.00000    0.02038    0.03264 =
         0.03755    0.00655    0.00844    0.00300
AFIX  43
H6    2    0.119921    0.819057    0.523926    11.00000   -1.20000
AFIX   0
C7    1    0.118802    0.790788    0.583410    11.00000    0.02738    0.02704 =
         0.04432   -0.00854    0.00175   -0.00006
AFIX  43
H7    2    0.138019    0.844903    0.593332    11.00000   -1.20000
AFIX   0
C8    1    0.100697    0.727530    0.609827    11.00000    0.02756    0.02975 =
         0.02627   -0.00551    0.00269    0.00052
AFIX  43
H8    2    0.107809    0.738488    0.637941    11.00000   -1.20000
AFIX   0
C9    1   -0.166685    0.625666    0.651755    11.00000    0.03016    0.04452 =
         0.06446    0.01287    0.02559    0.01582
AFIX  23
H9A   2   -0.251095    0.592191    0.654982    11.00000   -1.20000
H9B   2   -0.186323    0.658679    0.626831    11.00000   -1.20000
AFIX   0
C10   1   -0.138713    0.682783    0.687296    11.00000    0.07360    0.05456 =
         0.09164   -0.00540    0.05204    0.01800
AFIX 137
H10A  2   -0.063124    0.721027    0.682553    11.00000   -1.50000
H10B  2   -0.110663    0.650535    0.711682    11.00000   -1.50000
H10C  2   -0.224152    0.713946    0.690778    11.00000   -1.50000
AFIX   0
C11   1    0.120531    0.388671    0.677534    11.00000    0.02280    0.02884 =
         0.02336    0.00400    0.01193    0.00020
C12   1    0.226750    0.387134    0.709769    11.00000    0.02897    0.03376 =
         0.03096    0.00049    0.00733   -0.00445
C13   1    0.267954    0.310769    0.725104    11.00000    0.03393    0.04478 =
         0.03405    0.00954    0.00917    0.00070
AFIX  43
H13   2    0.343170    0.307649    0.746140    11.00000   -1.20000
AFIX   0
C14   1    0.202452    0.237832    0.710647    11.00000    0.04600    0.02114 =
         0.04337    0.00710    0.02369    0.00623
C15   1    0.093563    0.243382    0.680324    11.00000    0.04445    0.02743 =
         0.03707   -0.00193    0.01717   -0.00466
AFIX  43
H15   2    0.048059    0.194256    0.670495    11.00000   -1.20000
AFIX   0
C16   1    0.046974    0.318954    0.663305    11.00000    0.03064    0.02915 =
         0.03127   -0.00188    0.01336   -0.00699
C17   1    0.287054    0.465040    0.728257    11.00000    0.06008    0.03782 =
         0.04130    0.00215   -0.01344   -0.01470
AFIX 137
H17A  2    0.313309    0.501679    0.706993    11.00000   -1.50000
H17B  2    0.370473    0.452224    0.746945    11.00000   -1.50000
H17C  2    0.216898    0.492271    0.742948    11.00000   -1.50000
AFIX   0
C18   1    0.249552    0.156165    0.728700    11.00000    0.07381    0.03232 =
         0.06286    0.01552    0.02197    0.01272
AFIX 137
H18A  2    0.349122    0.147732    0.725629    11.00000   -1.50000
H18B  2    0.193850    0.111938    0.714822    11.00000   -1.50000
H18C  2    0.236350    0.155652    0.757402    11.00000   -1.50000
AFIX   0
C19   1   -0.076703    0.322616    0.631617    11.00000    0.03063    0.04508 =
         0.04007   -0.00184    0.00896   -0.01406
AFIX 137
H19A  2   -0.044847    0.337952    0.605721    11.00000   -1.50000
H19B  2   -0.143812    0.363737    0.639255    11.00000   -1.50000
H19C  2   -0.122289    0.268553    0.629163    11.00000   -1.50000
AFIX   0
C20   1    0.557589    0.398039    0.573281    11.00000    0.03281    0.03054 =
         0.04257    0.00272    0.01523    0.00016
AFIX  43
H20   2    0.515651    0.352050    0.584846    11.00000   -1.20000
AFIX   0
C21   1    0.672167    0.384688    0.552667    11.00000    0.03948    0.03536 =
         0.05600    0.00317    0.02196    0.01161
AFIX  43
H21   2    0.708573    0.330787    0.550029    11.00000   -1.20000
AFIX   0
C22   1    0.733627    0.452457    0.535708    11.00000    0.05394    0.04360 =
         0.07266   -0.00492    0.04762    0.00296
AFIX  43
H22   2    0.812972    0.445767    0.521271    11.00000   -1.20000
AFIX   0
C23   1    0.676592    0.528996    0.540405    11.00000    0.06175    0.03194 =
         0.08186    0.00300    0.05586   -0.00136
AFIX  43
H23   2    0.716426    0.576146    0.529231    11.00000   -1.20000
AFIX   0
C24   1    0.561285    0.537032    0.561411    11.00000    0.05436    0.02510 =
         0.05523    0.00343    0.03135    0.00567
AFIX  43
H24   2    0.522263    0.590184    0.564336    11.00000   -1.20000
AFIX   0
C25   1    0.681424    0.015765    0.633287    11.00000    0.02175    0.02554 =
         0.02465    0.00206    0.00392    0.00732
C26   1    0.606011   -0.057611    0.628327    11.00000    0.02086    0.02756 =
         0.02630    0.00670    0.00472    0.00446
C27   1    0.610550   -0.123735    0.598134    11.00000    0.02176    0.02376 =
         0.02869    0.00614    0.00503    0.00097
C28   1    0.733844   -0.164492    0.592647    11.00000    0.02612    0.02954 =
         0.04250   -0.00398   -0.00474    0.00294
AFIX  43
H28   2    0.817703   -0.151611    0.609413    11.00000   -1.20000
AFIX   0
C29   1    0.736218   -0.224156    0.562817    11.00000    0.02008    0.03374 =
         0.04955   -0.00048    0.00776    0.00474
AFIX  43
H29   2    0.821818   -0.251131    0.559067    11.00000   -1.20000
AFIX   0
C30   1    0.615197   -0.244215    0.538754    11.00000    0.03410    0.02453 =
         0.03563   -0.00087    0.00614   -0.00505
AFIX  43
H30   2    0.617009   -0.284654    0.518251    11.00000   -1.20000
AFIX   0
C31   1    0.490852   -0.205170    0.544581    11.00000    0.03143    0.03870 =
         0.03487    0.00234   -0.00604    0.00017
AFIX  43
H31   2    0.406382   -0.220346    0.528660    11.00000   -1.20000
AFIX   0
C32   1    0.488440   -0.144345    0.573329    11.00000    0.02605    0.04090 =
         0.03374    0.00074    0.00108    0.00934
AFIX  43
H32   2    0.403161   -0.116277    0.576282    11.00000   -1.20000
AFIX   0
C33   1    0.415868   -0.121494    0.666774    11.00000    0.02646    0.04129 =
         0.04601    0.00259    0.01368   -0.00783
AFIX  23
H33A  2    0.395354   -0.160302    0.644008    11.00000   -1.20000
H33B  2    0.325792   -0.097646    0.673142    11.00000   -1.20000
AFIX   0
C34   1    0.484022   -0.166946    0.702762    11.00000    0.06138    0.04925 =
         0.05869    0.01704    0.02022   -0.00190
AFIX 137
H34A  2    0.499722   -0.129128    0.725701    11.00000   -1.50000
H34B  2    0.574233   -0.189435    0.696660    11.00000   -1.50000
H34C  2    0.422738   -0.212034    0.709492    11.00000   -1.50000
AFIX   0
C35   1    0.631918    0.141292    0.675879    11.00000    0.03552    0.02278 =
         0.02806    0.00217    0.01618    0.00444
C36   1    0.531849    0.197431    0.658804    11.00000    0.03375    0.04225 =
         0.02729    0.00419    0.01430    0.00897
C37   1    0.545652    0.278663    0.671435    11.00000    0.04754    0.03773 =
         0.04180    0.01242    0.02491    0.02010
AFIX  43
H37   2    0.479617    0.318335    0.660238    11.00000   -1.20000
AFIX   0
C38   1    0.655515    0.303703    0.700527    11.00000    0.05424    0.02728 =
         0.04327    0.00069    0.02767    0.00081
C39   1    0.747721    0.244517    0.717022    11.00000    0.04988    0.03606 =
         0.03511   -0.00441    0.01874   -0.00680
AFIX  43
H39   2    0.821716    0.260759    0.736761    11.00000   -1.20000
AFIX   0
C40   1    0.736977    0.162234    0.706004    11.00000    0.03594    0.03211 =
         0.02480   -0.00238    0.01370   -0.00269
C41   1    0.408676    0.172567    0.628750    11.00000    0.04445    0.05633 =
         0.03570    0.00664    0.00901    0.02623
AFIX 137
H41A  2    0.335205    0.147908    0.643124    11.00000   -1.50000
H41B  2    0.440080    0.132412    0.609743    11.00000   -1.50000
H41C  2    0.371132    0.221310    0.613959    11.00000   -1.50000
AFIX   0
C42   1    0.668948    0.393585    0.713357    11.00000    0.07301    0.02926 =
         0.07933   -0.00461    0.03200    0.00476
AFIX 137
H42A  2    0.604840    0.427245    0.695209    11.00000   -1.50000
H42B  2    0.765742    0.412116    0.712106    11.00000   -1.50000
H42C  2    0.644908    0.399240    0.741014    11.00000   -1.50000
AFIX   0
C43   1    0.833816    0.099282    0.727649    11.00000    0.04380    0.04731 =
         0.03502   -0.00337    0.00008    0.01299
AFIX 137
H43A  2    0.888950    0.125283    0.750728    11.00000   -1.50000
H43B  2    0.897305    0.077537    0.709114    11.00000   -1.50000
H43C  2    0.778055    0.054163    0.737156    11.00000   -1.50000
AFIX   0
C44   1    1.073473    0.141662    0.565786    11.00000    0.04127    0.02328 =
         0.04825   -0.00561    0.01430   -0.00459
AFIX  43
H44   2    1.040090    0.188836    0.578604    11.00000   -1.20000
AFIX   0
C45   1    1.183173    0.151366    0.542167    11.00000    0.03829    0.04042 =
         0.06183   -0.00300    0.02582   -0.01192
AFIX  43
H45   2    1.222049    0.204292    0.538506    11.00000   -1.20000
AFIX   0
C46   1    1.234062    0.084002    0.524372    11.00000    0.03258    0.04409 =
         0.04698    0.00265    0.01388   -0.00384
AFIX  43
H46   2    1.310867    0.088842    0.508789    11.00000   -1.20000
AFIX   0
C47   1    1.172045    0.008433    0.529371    11.00000    0.04739    0.02640 =
         0.05298   -0.00290    0.02203    0.01217
AFIX  43
H47   2    1.204218   -0.039450    0.516861    11.00000   -1.20000
AFIX   0
C48   1    1.062834    0.003835    0.552804    11.00000    0.03750    0.02250 =
         0.05117   -0.00167    0.01633   -0.00310
AFIX  43
H48   2    1.020301   -0.048194    0.556146    11.00000   -1.20000
AFIX   0
N1    3    0.502654    0.472261    0.577804    11.00000    0.02845    0.02153 =
         0.03612    0.00285    0.01354    0.00457
N2    3   -0.046647    0.570266    0.647629    11.00000    0.02266    0.03082 =
         0.03496    0.00310    0.01311    0.00553
N3    3   -0.035182    0.502879    0.669949    11.00000    0.02412    0.03369 =
         0.03543    0.00445    0.01857    0.00276
N4    3    0.079819    0.467326    0.659152    11.00000    0.02677    0.02287 =
         0.02792    0.00159    0.00800   -0.00262
N5    3    1.013533    0.069871    0.571222    11.00000    0.02702    0.02587 =
         0.03015   -0.00004    0.00649    0.00538
N6    3    0.508349   -0.054980    0.654920    11.00000    0.02509    0.02718 =
         0.03410    0.00384    0.00389    0.00118
N7    3    0.512196    0.013927    0.675952    11.00000    0.03135    0.03661 =
         0.03226    0.00672    0.01262    0.00342
N8    3    0.616120    0.056483    0.662439    11.00000    0.02440    0.02792 =
         0.02365   -0.00015    0.00542    0.00145
PD1   4    0.319487    0.489576    0.606930    11.00000    0.02027    0.02137 =
         0.02631   -0.00045    0.00961    0.00208
PD2   4    0.844467    0.048549    0.605280    11.00000    0.02081    0.02104 =
         0.02494   -0.00017    0.00587    0.00156
I1    5    0.436064    0.609101    0.651596    11.00000    0.02340    0.04158 =
         0.04160   -0.01104    0.00615   -0.00515
I2    5    0.182982    0.386318    0.557697    11.00000    0.03877    0.03071 =
         0.03839   -0.01036    0.01516   -0.00922
I3    5    0.677131    0.130639    0.554108    11.00000    0.03492    0.04127 =
         0.03609    0.01373    0.01120    0.01463
I4    5    1.015713   -0.034163    0.657572    11.00000    0.02904    0.04371 =
         0.02925   -0.00378   -0.00211    0.00985
HKLF    4


REM  mo_opj261121_0m_a.res in P2(1)/n
REM R1 =  0.0430 for    8797 Fo > 4sig(Fo)  and  0.0498 for all    9808 data
REM    567 parameters refined using      0 restraints

END

WGHT      0.0000     32.3027

REM Highest difference peak  1.571,  deepest hole -0.866,  1-sigma level  0.127
Q1    1   0.6524  0.0816  0.5410  11.00000  0.05    1.57
;
_shelx_res_checksum              82039
